# Supplementary material for: Breastfeeding is associated with waist-to-height ratio in young adults
Source: BMC Public Health. 2015 Dec 23;15:1281. doi: 10.1186/s12889-015-2611-7 (PMC4688938; doi:10.1186/s12889-015-2611-7)
Supplement: Additional file 2: — Table S1. Regression Model Covariates. Table S2. Behavioral Risk Score Variables. (XLSX 50 kb) [file 12889_2015_2611_MOESM2_ESM.xlsx]

## Sheet: Table S1
Table S1. Regression Model Covariates
Variable	Source	Measure/Question
BIO_SEX	Add Health	Participant sex
PC19A_P	Add Health Wave 1 Parent Interview	What was {NAME}’s birthweight? pounds
PC19B_O	Add Health Wave 1 Parent Interview	What was {NAME}’s birthweight? ounces
PC20	Add Health Wave 1 Parent Interview	For how long was {NAME} breastfed?
PA64	Add Health Wave 1 Parent Interview	Do you smoke?
PA55	Add Health Wave 1 Parent Interview	About how much total income, before taxes did your family receive in 1994?
PC49A_2	Add Health Wave 1 Parent Interview	Is the biological mother obese?
H4HGT	Add Health Wave 4 Biospecimen Participation	Wave 4 height (cm)
H4WAIST	Add Health Wave 4 Biospecimen Participation	Wave 4 waist circumference (cm)
H4BMI	Add Health Wave 4 Biospecimen Participation	Wave 4 body mass index
AH_RACE	Constructed Variable	1= NonHispanic White, 2 = NonHispanic African American, 3 = NonHispanic Asian, 4 = NonHispanic Native American, 5 = Hispanic
AGE_W4	Add Health Wave 4 Overview and Demographics	Wave 4 age

## Sheet: Table S2
Table S2. Behavioral Risk Score Variables
Variable	Source	Measure/Question
H1DA9	Add Health, Wave 1 Daily Activities Section	How many hours a week do you watch television?
H1DA10	Add Health, Wave 1 Daily Activities Section	How many hours a week do you play video or computer games?
H1DA4	Add Health, Wave 1 Daily Activities Section	During the past week, how many times did you go roller blading, roller-skating, skate-boarding, or bicycling?
H1DA5	Add Health, Wave 1 Daily Activities Section	During the past week, how many times di you play an active sport, such as baseball, softball, basketball, soccer, swimming, or football?
H1DA6	Add Health, Wave 1 Daily Activities Section	During the past week, how many times did you do exercise, such as jogging, walking, karate, jumping rope, gymnastics, or dancing?
H1GH33	Add Health, Wave 1 General Health Section	How often did you eat fruit or drink fruit juice yesterday?
H1GH34	Add Health, Wave 1 General Health Section	How often did you eat vegetables yesterday?
H1GH35	Add Health, Wave 1 General Health Section	How often did you eat bread, ceral, pretzels, rice, or pasta yesterday?
H1GH36	Add Health, Wave 1 General Health Section	How often did you eat cookies, doughnuts, pie, or cake yesterday?
H1GH51	Add Health, Wave 1 General Health Section	How many hours of sleep do you usually get?
H2DA4	Add Health, Wave 2 Daily Activities Section	During the past week, how many times did you go roller blading, roller-skating, skate-boarding, or bicycling?
H2DA5	Add Health, Wave 2 Daily Activities Section	During the past week, how many times di you play an active sport, such as baseball, softball, basketball, soccer, swimming, or football?
H2DA6	Add Health, Wave 2 Daily Activities Section	During the past week, how many times did you do exercise, such as jogging, walking, karate, jumping rope, gymnastics, or dancing?
H2DA8	Add Health, Wave 2 Daily Activities Section	How many hours a week do you watch television?
H2DA9	Add Health, Wave 2 Daily Activities Section	How many hours a week do you watch videos?
H2DA10	Add Health, Wave 2 Daily Activities Section	How many hours a week do you play video or computer games?
H2NU3	Add Health, Wave 2 Nutrition Section	Did you drink soft drinks or mixers, such as tonic water or club soda, etc?
H2NU4	Add Health, Wave 2 Nutrition Section	Were the drinks regular, diet, or both?
H2NU63	Add Health, Wave 2 Nutrition Section	Yesterday did you eat cookies, brownies, cake, or pie?
H2NU77	Add Health, Wave 2 Nutrition Section	In the last seven days, on how many days did you eat at a fast food type place- McDonalds, Kentucky Fried Chicken, Pizza Hut, Taco Bell, etc.?
H2NU78	Add Health, Wave 2 Nutrition Section	In the last seven days did you eat breakfast?
H2GH44	Add Health, Wave 1 General Health Section	How many hours of sleep do you usually get?
H3DA4	Add Health, Wave 3 Daily Activities Section	On the average, how many hours a week do you spend watching videos?
H3DA5	Add Health, Wave 3 Daily Activities Section	On the average, how many hours a week do you spend playing video or computer games, or using a computer for something other than school work?
H3DA7	Add Health, Wave 3 Daily Activities Section	On the average, how many hours a week do you spend watching television?
H3DA8	Add Health, Wave 3 Daily Activities Section	In the past seven days, how many times did you bicycle, skateboard, dance, hike, hunt, or do yard work?
H3DA10	Add Health, Wave 3 Daily Activities Section	In the past seven days, how many times did you participate in strenuous team sports such as football, soccer, basketball, lacrosse, rugby, field hockey, or ice hockey?
H3DA11	Add Health, Wave 3 Daily Activities Section	In the past seven days, how many times did you participate in individual sports such as running, wrestling, swimming, cross-country skiing, cycle racing, or martial arts?
H3DA12	Add Health, Wave 3 Daily Activities Section	In the past seven days, how many times did you participate in gymnastics, weight lifting, or strength training?
H3DA14	Add Health, Wave 3 Daily Activities Section	In the past seven days, how many times did you walk for exercise?
H3DA32	Add Health, Wave 3 Daily Activities Section	On the average, how many hours a week at work do you spend standing, doing hard physical work (for example, doing construction work)?
H3DA33	Add Health, Wave 3 Daily Activities Section	On the average, how many hours a week at work do you spend standing, doing moderate physical work (for example, nursing or being a mechanic)?
H3DA34	Add Health, Wave 3 Daily Activities Section	On the average, how many hours a week at work do you spend standing, doing light physical work (for example, standing at a counter, teaching, working at a conveyer belt)?
H3DA35	Add Health, Wave 3 Daily Activities Section	On the average, how many hours a week at work do you spend seated (for example, using a computer or driving)?
H4DA1	Add Health, Wave 4 Daily Activities Section	In the past seven days, how many hours did you watch television or videos, including VHS, DVDs, or music videos?
H4DA22	Add Health, Wave 4 Daily Activities Section	DVDs or music videos?
H4DA23	Add Health, Wave 4 Daily Activities Section	In the past seven days, how many hours did you spend using the Internet, for example, accessing your email or using the web? Do not count internet use for work or school.
H4DA3	Add Health, Wave 4 Daily Activities Section	In the past seven days, how many times did you roller blade, roller skate, downhill ski, snow board, play racquet sports, or do aerobics?
H4DA4	Add Health, Wave 4 Daily Activities Section	In the past seven days, how many times did you participate in strenuous team sports such as football, soccer, basketball, lacrosse, rugby, field hockey, or ice hockey?
H4DA5	Add Health, Wave 4 Daily Activities Section	In the past seven days, how many times did you participate in individual sports such as running, wrestling, swimming, cross-country skiing, cycle racing, or martial arts?
H4GH8	Add Health, Wave 4 General Health Section	How many times in the past seven days did you eat food from a fast food restaurant, such as McDonald’s, Burger King, Wendy’s, Arby’s, Pizza Hut, Taco Bell, or Kentucky Fried Chicken or a local fast food restaurant?
H4DA6	Add Health, Wave 4 Daily Activities Section	In the past seven days, how many times did you participate in gymnastics, weight lifting, or strength training?
H4DA8	Add Health, Wave 4 Daily Activities Section	In the past seven days, how many times did you walk for exercise?
H4DA13	Add Health, Wave 4 Daily Activities Section	On the average, how many times per week do you use a physical fitness or recreation center in your neighborhood?
H4DA11	Add Health, Wave 4 Daily Activities Section	In the past 24 hours, have you participated in vigorous physical activity long enough to work up a sweat, get your heart thumping, or get out of breath?
